# Supplementary material for: Factors Influencing Habitual Physical Activity in Parkinson’s Disease: Considering the Psychosocial State and Wellbeing of People with Parkinson’s and Their Carers
Source: Sensors (Basel). 2022 Jan 24;22(3):871. doi: 10.3390/s22030871 (PMC8837970; doi:10.3390/s22030871)
Supplement: Supplementary file 1 [file sensors-22-00871-s001.zip]

Archive with 1 entries (1 files):
- sensors-1521730-supplementary.pdf
